# Supplementary material for: Colorectal cancer stem cells develop NK cell resistance via homotypic cell-in-cell structures suppressed by Stathmin1
Source: Theranostics. 2025 Mar 18;15(10):4308–24. doi: 10.7150/thno.110379 (PMC11984389; doi:10.7150/thno.110379)
Supplement: Supplementary file 2 — Supplementary movies. [file thnov15p4308s2.zip]

Archive with 6 entries (6 files):
- Movie S1.mp4
- Movie S2 (maintain).mp4
- Movie S3 (escape).mp4
- Movie S4 (inner dead).mp4
- Movie S5 (proliferation).mp4
- Movie S6 - Compressed.mp4
